# Supplementary material for: Mechanical Performance of 3D-Printed Polyethylene Fibers and Their Durability against Degradation
Source: Materials (Basel). 2023 Jul 24;16(14):5182. doi: 10.3390/ma16145182 (PMC10386389; doi:10.3390/ma16145182)
Supplement: Supplementary file 1 [file materials-16-05182-s001.zip]

Archive with 1 entries (1 files):
- materials-2447795-supplementary.pdf
